# Supplementary material for: Predictability of Fall Risk Assessments in Community-Dwelling Older Adults: A Scoping Review
Source: Sensors (Basel). 2023 Sep 6;23(18):7686. doi: 10.3390/s23187686 (PMC10536675; doi:10.3390/s23187686)
Supplement: Supplementary file 1 [file sensors-23-07686-s001.zip]

Archive with 1 entries (1 files):
- sensors-2444910-supplementary.pdf
